# Supplementary material for: Effectiveness of Psychosocial Interventions in Preventing Postpartum Depression Among Teenage Mothers—Systematic Review and Meta-analysis of Randomized Controlled Trials
Source: Prev Sci. 2024 Oct 3;25(7):1091–103. doi: 10.1007/s11121-024-01728-0 (PMC11519152; doi:10.1007/s11121-024-01728-0)
Supplement: Supplementary file 2 — Supplementary file2 (XLSX 23 kb) [file 11121_2024_1728_MOESM2_ESM.xlsx]

## Sheet: Sheet1
Characterstice of the studies
Study ID	Author/country/year	Study partcipants	Exclusion criteria	Sample size(I)	Sample size(C)	Intervention freamworks	Intervention activities	Intervention provision period	Intervention providers	Control	PPD measurment tool	First outcome measurment time	Mean score(I)	mean score(C)	SD(I)	SD (C)	Last outcome measurment time	Mean(I*)	Mean(C*)	SD(I*)	SD(C*)	SMD score
1	Bussara Sangsawang, et al./Tahiland/2021	Primiparous adolescent mothers age 10-19 years(1-3 days of postpartum period)	Diagnosed mental ill, bad obstetrics complication, infant with congenital anomalies, have assisted/CSdelivery	20	20	Social Support Interventions	Social support during their hospitalisation, telephone contacts and home visits after they returned home. Session 1. social support activities were provided three times for 60–90 min at a time during the 1st–3rd days after childbirth in the postpartum unit, plus 20–25 min of four telephone contacts during the 1st–4th weeks, and 60–90 min for one home visit at the first week. In Session 2, social …	1-3 days of postpartum up to 4 weeks of postpartum	Midwives and family members	Rutine postnatal care	EPDS(The EPDS is a 10-item rated, with cut-off 13 or above)	1 1/2 months	4	11.9	3.76	3.78	3 months	3.65	13.05	4.15	4.02	SMD score after intervention was signigicantly lower than the control group
2	Allison Barlow et al./USA/2013	Pregnant american Indian age 12-19 years, reside in rural(Less than and equal to 32 weeks of gestation)	Dignosed metal health	159	163	Family Spirit intervention plus optimized standard care	Family Spirit consists of 43 highly structured lessons.about: parenting skills, maternal life skills and positive psychosocial development. Each home visit was designed to last less than 1 hour, including a brief warm-up conversation, conducting the lesson, a question/answer period, and providing summary handouts	32 weeks of gestational age up to 12 months of postpartum	Paraprofessionals as home visitor	Optimized Standard Care	CES-D(A 20-item self-report scored, with a cutoff score of above 16)	2 months postpartum	13.06	13.4	5.47	5.54	6 months postpartum	12.46	13.41	7.33	7.43	No significant differences between two gropus
3	Allison Barlow et al/USA/2006	Adolescents aged 12 to 19 years at conception(Less than and equals to 28 weeks of gestational age)	Serious medical, legal, or social problems	19	22	Social Support Interventions	25 home visits and 41 discrete lessons taught from 28 weeks’ gestation until 6 months post partum. Home visits were scheduled to last approximately 1.5 hours. Eduction about; personal and family development lessons,. prenatal and infant care lessons in participants’ homes	28 weeks of gestational age up to 6 months of postpartum	Educators who had a job history in tribal health and human services	23 home visits for breast feeding lessions	CES-D	2 months postpartum	11.6	15.2	11.73	12.74	6 months postpartum	8.4	14.2	14.8	15.62	SMD score after intervention hasn't signigicantly difference with the control group
4	Wilaiporn Samankasikorn.et.at/USA/2016	Pregnant teens with a mean age of 17 years(Range 6 weeks to 39 weeks gestation)	Not mantioned	44	31	Social support-Home visiting	Home visits at least twice a month during their pregnancy and monthly up to 1 year postpartum. The program uses a peer support model, providing support, education and refferal information	Antepartum(6-39 weeks) up to 12 months of postpartum	Community health workers	Telephone support	EPDS(cut off score=12/13)						3 months postpartum	3.86	4.48	4.52	3.35	No significant differences between two gropus
5	Barbara Chyzzy et.al/Canada/2019	Pregnant adolescents(Last trimester of pregnancy)	not mentioned	17	16	Phone-based peer support intervention group	A minimum of ten phone contact with study participants to provide informational support: offer knowledge, facts, suggestions or resources; emotional support: listen attentively, offer, understanding and reassurance; appraisal support: offer motivation, encouragement and positive communication	Last trimester up to 12 weeks of postpartum period	Trained peer mentor by mobile phone	Usual care	EPDS						3 months	6.8	8.8	4	2.7	After controlling for baseline depressive symptomatology, intervention group demonstrated lower mean depression scores than control group (F ¼ 4.25, p ¼ 0.048)
6	Koniak-Grifin et al./UAS/2002	Pregnant adolescents were eligible for the study if they were: aged 14–19 years, and had no prior live births(26 weeks or less gestation)	serious medical or obstetric problem	55	47	Early intervention program: Home visit	17 prenatal and postnatal home visits, each lasting 1–1/2 to 2 hours. During these visits, health professionals provided nursing case management, individualized life planning and counseling, health education, social support, and referrals for family planning, child care, and mental health services.	26 weeks of gestational age up to 12 months of postpartum	Professional; public health nurse	Rutine health service with one or two prenatal home visits	CES-D						12 months postpartum	14.53	15.33	8.54	9.21	No significant difference in depression symptoms between adolescents in the two groups at 1 year postpartum
7	Maureen G et al/USA/2020	Participants aged 18 years or younger (Less than 25 weeks of gestational age)	Currently receiving mental health services	115	117	IPT-based (REACH2) intervention	Five 1-hour prenatal sessions with an in-hospital postpartum booster session and interpersonal therapy about motherhood, stress management, identifying and resolving interpersonal conflict, communication skills	During antenatal period (˂25 weeks of gestational age)	Paraprofessionals	Education about postpartum period, fetal development, nutrition, and getting ready for taking a newborn home	KID-SCID(Structured Clinical Interview for DSM-IV Diagnostic and Statistical Manual of Mental Disorders)						12 months postpartum					The intervention group hasn't signigicantly difference with the control group
8	Maureen G et al/USA/2013	Primiparous adolescents age 17 years and younger; (Less than 25 weeks of gestational age and have followup at urban prenatal clinic)	Receiving mental health services	48	52	IPT-based (REACH2) intervention	Five 1-hour prenatal sessions with a postpartum booster session that includes multimedia (video snippets), interactive (role-playing) components and communication skills to manage relationship conflicts before and after the birth of their baby, expectations about motherhood, stress management. Each session lasted approximately 30 to 60 minutes depending on the discussion	25 weeks of gestational age up to postpartum hospitalization period	Paraprofessionals	Providing information about maternal health throughout pregnancy and the early postpartum period, fetal development, preparing for labor, and getting the house ready for taking home a baby	KID-SCID						6 months postpartum					The intervention group has signigicantly difference with the control group
9	M. Cynthia Logsdon, et al./USA/2005	Adolescent pregnant women age 12-18 years, GA=<24 weeks, ecomomically disadavantaged(Between 32 and 36 weeks of gestation)	Not mantioned	85	24	Social support intevrentions	Material support consists of help with meals, laundry, money, Emotional support teeling mothers to do a good job and that you are important. Informational support means telling how to take care of the cord, what to do if you keep bleeding,: two role-playing on postpartum adolescent interacting with her male partner.	32-36 weeks of gestational age	Health professionals	Rutine antenatal care	CES-D( cut off score=16 or higher)						1 1/2 months					there were no significant differences between the groups on depression scores at 6 weeks postpartum (p = .560).
